# Supplementary material for: Challenges of the Application of In Vitro Digestion for Nanomaterials Safety Assessment
Source: Foods. 2024 May 28;13(11):1690. doi: 10.3390/foods13111690 (PMC11171843; doi:10.3390/foods13111690)
Supplement: Supplementary file 1 [file foods-13-01690-s001.zip]

Archive with 1 entries (1 files):
- foods-3003093-supplementary.pdf
